# Supplementary material for: Full Breastfeeding and Allergic Diseases—Long-Term Protection or Rebound Effects?
Source: Nutrients. 2023 Jun 16;15(12):2780. doi: 10.3390/nu15122780 (PMC10301269; doi:10.3390/nu15122780)
Supplement: Supplementary file 1 [file nutrients-15-02780-s001.zip]

Archive with 1 entries (1 files):
- nutrients-2408839-supplementary.pdf
